# Supplementary material for: A New Proximal Femur Reconstruction Technique after Bone Tumor Resection in a Very Small Patient: An Exemplificative Case
Source: Children (Basel). 2021 May 25;8(6):442. doi: 10.3390/children8060442 (PMC8225183; doi:10.3390/children8060442)
Supplement: Supplementary file 1 [file children-08-00442-s001.zip]

Archive with 1 entries (1 files):
- children-1184852-supplementary.rar
